# Supplementary material for: Post-Varicella Arteriopathy as a Cause of Pediatric Arterial Ischemic Stroke: A Systematic Review and Case Report
Source: Brain Sci. 2025 Dec 15;15(12):1333. doi: 10.3390/brainsci15121333 (PMC12730396; doi:10.3390/brainsci15121333)
Supplement: Supplementary file 1 [file brainsci-15-01333-s001.zip]

Archive with 1 entries (1 files):
- brainsci-4019710-supplementary.pdf
